# Supplementary material for: Exploration of Bromodomain Proteins as Drug Targets for Niemann–Pick Type C Disease
Source: Int J Mol Sci. 2025 Jun 16;26(12):5769. doi: 10.3390/ijms26125769 (PMC12192928; doi:10.3390/ijms26125769)
Supplement: Supplementary file 1 [file ijms-26-05769-s001.zip]

Archive with 1 entries (1 files):
- ijms-3624274-supplementary.pdf
